# Supplementary material for: Effects of Caffeinated Chewing Gum on Psychophysiological Responses and Kinematic Profiles During Intermittent and Continuous Small-Sided Soccer Games in Young Male Players: A Randomized Crossover Trial
Source: Nutrients. 2026 Jun 18;18(12):1962. doi: 10.3390/nu18121962 (PMC13304877; doi:10.3390/nu18121962)
Supplement: Supplementary file 1 [file nutrients-18-01962-s001.zip]

Archive with 1 entries (1 files):
- nutrients-4355068_Dataset.xlsx
