# Supplementary material for: Effects of Caffeinated Chewing Gum on Psychophysiological Responses and Kinematic Profiles During Intermittent and Continuous Small-Sided Soccer Games in Young Male Players: A Randomized Crossover Trial
Source: Nutrients. 2026 Jun 18;18(12):1962. doi: 10.3390/nu18121962 (PMC13304877; doi:10.3390/nu18121962)
Supplement: Supplementary file 1 [file nutrients-18-01962-s001.zip › nutrients-4355068_Dataset.xlsx]

## Sheet: Sayfa1
	Interval																			Continuous
			3X3 Game																			3X3 Game
	Players	HR max	Hr mean	Hr %	Rpe	Paces	Vas	PL	AV	ACC		Z0	Z1	Z2	Z3	Z4	Z5	TD		Players	HR max	Hr mean	Hr %	Rpe	Paces	Vas	PL	AV	ACC		Z0	Z1	Z2	Z3	Z4	Z5	TD
CAFFEINATED	1	192	170	89.8	15	48	3	235.1	7.2	63		535.6	493.4	382.5	252.6	98.4	19.2	1795.1	CAFFEINATED	1	174	153	88.2	13	41	5	192.5	5.3	46		552.4	553.5	325.4	138.5	60.2	12.4	1619.4
	2	195	176	90.5	14	41	5	225.4	7.5	59		463.4	503.6	332.6	205.4	72.5	21.5	1750.4		2	171	160	88.1	16	36	5	198.1	5	43		526.1	518.2	290.5	124.2	42.5	5.8	1484.3
	3	191	178	90.1	15	51	3	238.6	7.6	67		542.1	483.2	397.2	235.8	88.6	16.8	1810.3		3	173	158	88.5	14	45	4	195.4	5.2	48		572.5	584.4	335.6	145.6	65.4	14.2	1708.7
	4	190	164	89.5	16	43	3	215.3	7.1	53		442.5	533.8	347.4	275.4	110.5	22.4	1670.5		4	177	147	88.8	15	48	4	188.2	5.3	39		539.3	522.6	295.4	128.4	48.5	8.5	1525.7
	5	192	182	89.9	13	48	3	245.2	7.4	69		548.7	500.5	377.6	215.6	84.5	14.6	1880.2		5	174	165	88.1	16	39	5	205.6	5	50		559.6	558.2	320.5	132.5	52.4	9.5	1619.7
	6	185	172	88.9	14	45	3	220.1	6.8	60		475.2	550.4	327.5	245.8	92.4	17.5	1710.5		6	176	155	88.6	15	42	5	190.3	5.5	44		516.4	523.8	285.6	125.6	44.5	6.8	1489.7
	7	200	180	91	13	40	3	230.5	7.8	66		548.4	463.6	407.4	228.4	86.5	15.2	1765.4		7	171	161	89.2	15	38	5	196.8	5.6	47		599.2	581.5	340.2	142.8	62.5	13.5	1713.7
	8	188	170	89	14	50	5	205.6	6.9	50		448.6	526.5	357.2	185.6	70.4	14.8	1625.6		8	169	144	87.8	16	44	4	180.4	4.8	37		522.6	553.4	298.5	118.5	35.4	3.5	1518.9
	9	191	179	89.5	14	46	4	235.4	7.3	64		518.2	510.4	372.5	210.5	82.5	13.8	1815.2		9	175	162	88.4	15	40	5	202.1	5.2	49		556.1	543.6	315.6	136.4	56.8	10.5	1606
	10	189	169	89.4	15	44	4	226.2	6.9	58		498.6	520.6	362.4	255.6	98.6	18.5	1720.1		10	165	152	87.1	16	47	5	186.5	4.5	42		542.5	531.5	305.4	129.5	50.2	8.2	1534.3
	11	194	173	90.2	14	49	4	228.5	7.5	62		532.4	483.8	387.6	230.4	88.4	15.6	1760.5		11	174	156	88.2	15	35	5	193.2	5.2	45		602.4	543.4	330.5	134.6	54.5	9.8	1662.2
	12	192	181	89.9	13	47	3	240.3	7.1	68		472.8	536.5	337.8	215.8	85.6	14.2	1850.3		12	177	164	88.7	14	41	5	197.6	5.3	48		532.6	521.5	292.6	140.5	61.2	12.5	1547.9
	13	186	170	88.8	14	45	2	224.5	6.7	61		518.5	490.6	384.4	242.5	95.8	17.8	1730.4		13	170	153	87.6	17	43	4	191.4	4.9	44		586.5	558.2	328.4	122.4	40.5	5.5	1628.5
	14	199	184	90.8	15	42	2	242.1	7.8	71		492.1	496.4	367.6	260.4	102.5	19.5	1865.2		14	170	167	89.1	16	37	4	204.3	5.6	52		546.4	535.4	308.5	138.6	58.5	11.8	1576.2
	15	189	162	89.5	14	52	4	215.6	7	51		528.4	516.5	380.5	205.6	78.5	18.5	1650.4		15	164	146	87	15	46	4	185.2	4.5	38		566.6	551.5	318.6	130.5	51.5	9.2	1614.9
	16	192	166	89.8	14	46	4	229.4	7.2	57		458.6	496.6	330.4	235.8	90.5	16.5	1755.6		16	176	150	88.5	16	49	5	188.5	5.4	41		516.8	515.6	288.4	126.8	45.6	7.5	1477.7
	17	191	175	89.3	14	48	2	234.2	7.2	64		552.5	470.5	402.5	218.5	86.4	14.8	1790.2		17	178	158	88.9	15	38	5	195.6	5.4	46		596.4	573.5	338.5	148.5	68.5	15.5	1727.9
	18	186	182	88.9	13	46	4	238.5	6.8	69		452.8	530.4	352.5	195.4	74.5	15.5	1820.5		18	169	163	87.1	15	42	4	200.1	4.8	51		536.5	512.5	296.5	115.5	32.5	2.5	1476
	19	193	168	90	13	41	4	208.3	7.4	49		532.4	513.6	370.6	250.6	96.5	18.2	1610.3		19	172	142	88	15	39	5	182.4	5.1	36		552.6	555.8	312.4	135.8	55.4	10.8	1609.8
	20	184	186	88.6	12	50	2	248.6	6.6	73		482.6	523.4	360.5	208.5	80.5	13.5	1890.6		20	169	169	87.5	16	45	5	206.8	4.8	53		526.4	543.4	302.5	128.5	49.5	8.8	1546.1
	21	197	176	90.6	14	47	4	232.4	7.6	65		542.8	486.5	378.4	225.4	98.5	15.8	1785.4		21	178	159	88.8	15	41	5	196.2	5.5	47		576.5	561.5	326.5	144.5	64.5	13.8	1664.3
	22	190	171	89.8	13	45	2	222.3	7.2	56		462.4	500.6	334.5	268.5	106.5	21.5	1715.2		22	175	154	88.6	16	48	5	189.4	5.2	42		512.4	548.6	290.4	131.5	52.5	9.5	1531.9
	23	186	180	88.7	14	49	4	241.5	6.8	68		522.5	480.5	392.5	190.5	72.5	14.2	1845.5		23	166	161	87.2	17	36	4	201.5	4.5	49		592.6	565.4	332.6	120.5	38.5	4.5	1631.1
	24	198	165	90.7	14	46	4	218.4	7.5	54		508.6	513.4	364.4	245.5	94.5	17.5	1690.4		24	170	149	89.2	16	42	5	187.3	5.6	40		542.5	551.5	310.5	137.5	59.5	12.2	1600.7
	Mean	191.25	174.125	89.7167	13.9167	46.2083	3.375	229.25	7.20417	61.5417		503.362	505.221	367.021	229.338	89.0042	16.975	1762.66		Mean	172.208	156.167	88.2167	15.375	41.75	4.66667	193.975	5.13333	44.875		553.079	546.187	312.067	132.404	52.1292	9.45	1588.15
	Sd	4.37632	6.7715	0.695118	0.880547	3.24344	0.923721	11.4651	0.344496	6.90292		36.4727	22.0438	23.4455	24.7578	10.9124	2.55891	78.657		Sd	4.03225	7.36423	0.68313	0.923721	4.09931	0.481543	7.27415	0.348496	4.79413		28.0633	20.3027	17.4631	8.83917	9.7564	3.48625	75.6873
	Players	HR max	Hr mean	Hr %	Rpe	Paces	Vas	PL	AV	ACC		Z0	Z1	Z2	Z3	Z4	Z5	TD		Players	HR max	Hr mean	Hr %	Rpe	Paces	Vas	PL	AV	ACC		Z0	Z1	Z2	Z3	Z4	Z5	TD
PLACEBO	1	185	166	89.1	16	38	6	210.4	6.7	58		488.5	506.5	335.6	185.3	62.1	8.5	1594.5	PLACEBO	1	168	149	87.5	17	31	7	181.2	4.8	41		490.2	497.2	280.5	122.4	38.5	3.5	1462.3
	2	188	174	89.8	15	40	5	222.1	6.9	58		520.3	471.2	355.4	228.6	76.4	12.5	1672.4		2	172	158	86.3	16	35	8	196.5	5.1	44		559.5	520.4	315.6	126.5	45.2	6.2	1558.4
	3	181	160	88.2	17	35	5	205.2	6.4	54		459.4	511.4	305.8	195.2	58.5	7.4	1545.7		3	165	144	86.8	18	28	6	178.3	4.5	39		490.8	502.6	285.4	128.3	42.1	5.5	1491.7
	4	192	165	90.1	16	39	5	211.5	7.1	55		506.6	478.6	365.2	255.6	98.4	18.5	1730.9		4	175	148	85.5	18	42	6	189.1	5.2	40		528.2	529.1	310.5	120.5	35.6	4.2	1527.1
	5	183	177	88.5	15	34	5	231.3	6.5	61		473.2	508.8	345.5	195.4	68.2	10.2	1609.3		5	167	160	87.2	18	25	7	200.4	4.7	45		500.4	481.3	275.6	124.6	41.5	4.8	1440.2
	6	187	168	89.3	16	41	6	215.6	6.8	56		533.8	464.5	385.4	182.5	64.5	8.8	1647.5		6	170	151	86.1	18	33	6	185.5	5	42		558.6	531.7	325.4	125.8	43.8	6.5	1581.8
	7	195	166	89.7	14	39	5	208.4	7.3	54		460.1	538.5	320.6	210.5	75.6	11.5	1624.8		7	177	149	87.7	18	34	7	183.2	5.4	38		501.5	497.4	282.5	130.5	48.5	7.2	1489.6
	8	179	158	87.5	16	37	6	201.3	6.2	49		526.5	484.4	330.5	195.4	55.2	12.5	1612.5		8	163	142	86.5	17	29	6	179.5	4.3	36		521.4	531.5	305.6	115.2	32.1	2.1	1515.9
	9	186	173	88.9	15	38	4	218.5	6.7	57		486.3	504.6	340.4	188.6	66.8	9.5	1604.2		9	169	156	87.8	17	31	8	192.3	4.9	43		495.5	487.6	288.4	125.4	42.5	5.2	1468.6
	10	182	167	88.6	16	42	5	212.4	6.4	56		510.1	494.5	355.6	225.4	85.4	14.2	1693.2		10	166	150	87.4	17	40	7	184.1	4.6	41		505.6	525.4	308.5	128.5	46.5	6.8	1537.3
	11	184	170	88.8	16	33	5	217.6	6.6	59		476.5	524.4	330.5	180.5	60.5	8.2	1588.6		11	167	153	87.3	16	26	6	190.5	4.7	43		500.5	497.5	285.6	122.8	39.5	4.1	1475
	12	187	171	89.5	13	39	4	221.2	6.8	57		530.4	484.6	370.2	218.5	86.2	12.5	1710.4		12	171	154	88	18	30	7	186.4	5	41		544.4	551.1	318.5	135.6	52.4	8.5	1591.5
	13	180	172	88	14	40	5	220.1	6.3	62		466.6	518.5	338.5	195.6	68.5	9.8	1605.5		13	164	155	86.8	18	35	7	193.2	4.4	45		514.2	497.6	282.4	118.5	34.5	3.1	1468.3
	14	191	178	90	16	38	4	228.5	7	63		516.5	488.4	350.4	205.8	72.4	10.5	1652		14	174	161	86.5	18	33	6	195.6	5.1	46		524.8	521.5	302.5	126.5	44.2	5.8	1533.3
	15	182	159	88.4	16	36	4	202.3	6.4	48		480.1	514.5	342.6	190.5	65.8	9.2	1610.7		15	166	143	87.5	16	27	8	176.4	4.6	35		501.5	487.4	278.5	125.8	42.5	5.1	1448.8
	16	186	163	89.1	15	43	5	211.5	6.7	53		536.5	468.4	362.5	235.6	80.4	12.8	1704.2		16	169	147	86.9	17	44	6	182.3	4.9	39		521.5	527.6	332.6	131.5	38.5	4.5	1564.2
	17	194	171	89.7	15	35	5	216.4	7.2	58		460.4	534.6	308.4	190.5	56.5	7.2	1565.6		17	176	154	85.6	19	28	7	189.4	5.3	42		507.4	497.5	288.5	132.5	48.5	7.8	1500.2
	18	178	168	87.8	15	40	4	212.3	6.1	55		510.5	491.2	362.5	185.6	68.5	8.5	1634.8		18	162	151	86.2	18	32	6	187.5	4.2	40		519.5	531.4	312.4	118.6	36.5	3.8	1530.2
	19	185	156	88.8	14	41	5	204.5	6.6	51		490.6	501.5	348.5	210.4	75.6	11.4	1646		19	168	140	87.4	16	36	7	178.2	4.8	37		510.6	491.8	285.6	127.5	45.6	6.2	1472.3
	20	181	180	88.2	14	36	4	230.4	6.3	66		516.4	491.8	358.4	195.8	66.5	9.6	1646.5		20	165	163	87	19	29	7	198.5	4.5	48		530.5	507.5	305.4	124.5	40.5	4.6	1512
	21	188	172	89.3	15	39	5	222.1	6.9	60		476.5	521.4	336.5	180.6	62.4	8.4	1593.8		21	170	155	86	17	31	6	191.4	4.9	44		490.8	481.6	278.4	129.5	46.5	6.5	1462.3
	22	189	173	89.5	14	42	4	218.5	7	58		510.6	491.6	358.6	260.5	90.5	16.5	1736.3		22	171	156	85.2	19	41	7	192.1	5	43		547.5	517.2	316.5	130.5	49.5	7.5	1576.7
	23	179	165	87.9	14	32	5	214.2	6.2	54		466.4	528.5	312.4	195.4	60.5	7.5	1578.7		23	163	148	86.7	18	25	7	185.6	4.3	40		495.4	501.5	286.5	116.8	33.5	2.8	1463.5
	24	193	162	90.1	15	38	6	206.3	7.1	50		510.5	491.4	352.5	200.5	70.5	10.2	1643.6		24	174	146	86.5	17	30	8	180.4	5.2	38		527.4	521.6	300.5	128.5	46.5	6.8	1529.3
	Mean	185.625	168.083	88.95	15.0833	38.125	4.875	215.108	6.675	56.3333		496.387	500.575	344.688	204.513	70.6625	10.6625	1635.49		Mean	168.833	151.375	86.7667	17.5	32.2917	6.79167	187.4	4.80833	41.25		516.154	509.875	297.996	125.7	42.2917	5.37917	1508.35
	Sd	4.95907	6.39916	0.772348	0.974308	2.90894	0.679674	8.38876	0.342941	4.41013		25.4522	20.6875	19.9488	22.3687	11.1239	2.84694	51.3371		Sd	4.2902	6.10639	0.754503	0.932505	5.30364	0.72106	6.77335	0.333514	3.24707		20.8956	19.0133	16.7722	5.13378	5.39879	1.68083	44.7884
